# Supplementary material for: Association genetics of bunch weight and its component traits in East African highland banana (Musa spp. AAA group)
Source: Theor Appl Genet. 2019 Sep 16;132(12):3295–308. doi: 10.1007/s00122-019-03425-x (PMC6820618; doi:10.1007/s00122-019-03425-x)
Supplement: Supplementary file 7 — Supplementary material 7 (XLSX 14 kb) [file 122_2019_3425_MOESM7_ESM.xlsx]

## Sheet: Sheet1
Table S1. Variance components from mixed effect linear model with restriction maximum likelihood used to calculate the broad sense heritability of the traits.
Linear mixed model fit by REML ['lmerMod']
Formula: BWT~Field + (1|Cycle) + (1|Genotype) + (1|Genotype:Field:Cycle)
Data: data
REML criterion at convergence: 32278
Scaled residuals:
Min	1Q	Median	3Q	Max
-4.7714	-0.4393	-0.0322	0.3586	14.1967
Random effects:
Groups	Name	Variance	Std.Dev.	H2
Genotype:Field:Cycle	(Intercept)	4.21	2.052	0.923873
Genotype	(Intercept)	31.936	5.651
Cycle	(Intercept)	4.975	2.231
Residual		13.646	3.694
Number	of	obs:	5514	groups:
Genotype:Field:Cycle	2375;	Genotype	297;	Cycle	3
Fixed effects:
	Estimate	Std. Error	t value
(Intercept)	8.8898	1.3348	6.66
FieldGS1	-1.0804	0.1682	-6.423
FieldGS2	-0.5927	0.1654	-3.584
Correlation of Fixed Effects:
	(Intr)	FldGS1
FieldGS1	-0.066
FieldGS2	-0.067	0.526
Linear mixed model fit by REML ['lmerMod']
Formula: NH~Field + (1|Cycle) + (1|Genotype) + (1|Genotype:Field:Cycle)
Data: data
REML criterion at convergence: 20115.2
Scaled residuals:
Min	1Q	Median	3Q	Max
-5.4698	-0.5366	0.0198	0.525	4.7992
Random effects:
Groups	Name	Variance	Std.Dev.	H2
Genotype:Field:Cycle	(Intercept)	0.37	0.6083	0.88067
Genotype	(Intercept)	2.7926	1.6711
Cycle	(Intercept)	0.8368	0.9148
Residual		1.5755	1.2552
Number of obs: 5521
Groups: Genotype:Field:Cycle 2376; Genotype 297; Cycle 3
Fixed effects:
	Estimate	Std. Error	t value
(Intercept)	8.89804	0.53846	16.52
FieldGS1	-1.42052	0.05418	-26.22
FieldGS2	-0.61067	0.0532	-11.48
Correlation of Fixed Effects:
	(Intr)	FldGS1
FieldGS1	-0.053
FieldGS2	-0.053	0.525
Linear mixed model fit by REML ['lmerMod']
Formula: NF~Field + (1|Cycle) + (1|Genotype) + (1|Genotype:Field:Cycle)
Data: data
REML criterion at convergence: 55595
Scaled residuals:
Min	1Q	Median	3Q	Max
-3.3808	-0.5215	-0.0134	0.5129	6.9627
Random effects:	effects:
Groups	Name	Variance	Std.Dev.	H2
Genotype:Field:Cycle	(Intercept)	242.9	15.59	0.825545
Genotype	(Intercept)	1301.9	36.08
Cycle	(Intercept)	630	25.1
Residual		1029.5	32.09
Number of obs: 5501
Groups: Genotype:Field:Cycle 2375; Genotype 297; Cycle 3
Fixed effects:
	Estimate	Std. Error	t value
(Intercept)	147.446	14.678	10.046
FieldGS1	-30.364	1.387	-21.897
FieldGS2	-8.385	1.363	-6.153
Correlation of Fixed Effects:
	(Intr)	FldGS1
FieldGS1	-0.049
FieldGS2	-0.05	0.525
Linear mixed model fit by REML ['lmerMod']
Formula: FL~Field + (1|Cycle) + (1|Genotype) + (1|Genotype:Field:Cycle)
Data: data
REML criterion at convergence: 24412.1
Scaled residuals:
Min	1Q	Median	3Q	Max
-6.076	-0.5159	0.0087	0.5107	5.6568
Random effects:
Groups	Name	Variance	Std.Dev.	H2
Genotype:Field:Cycle	(Intercept)	0.7998	0.8943	0.975655
Genotype	(Intercept)	10.3398	3.2156
Cycle	(Intercept)	0.1323	0.3637
Residual		3.3759	1.8374
Number of obs: 5506
Groups: Genotype:Field:Cycle 2373; Genotype 297; Cycle 3
Fixed effects
	Estimate	Std. Error	t value
(Intercept)	9.8502	0.28709	34.31
FieldGS1	2.19443	0.07966	27.55
FieldGS2	1.07687	0.07813	13.78
Correlation of Fixed Effects:
	(Intr)	FldGS1
FieldGS1	-0.146
FieldGS2	-0.147	0.526
Linear mixed model fit by REML ['lmerMod']
Formula: FC~Field + (1|Cycle) + (1|Genotype) + (1|Genotype:Field:Cycle)
Data: data
REML criterion at convergence: 20901.4
Scaled residuals:
Min	1Q	Median	3Q	Max
-6.1435	-0.4003	0.066	0.495	11.8424
Random effects:
Groups	Name	Variance	Std.Dev.	H2
Genotype:Field:Cycle	(Intercept)	0.2657	0.5155	0.978367
Genotype	(Intercept)	6.7397	2.5961
Cycle	(Intercept)	0.1505	0.3879
Residual		1.8721	1.3682
Number of obs: 5505
Groups: Genotype:Field:Cycle 2373; Genotype 297; Cycle 3
Fixed effects:
	Estimate	Std. Error	t value
(Intercept)	8.51745	0.27301	31.2
FieldGS1	1.20505	0.05492	21.94
FieldGS2	0.60866	0.0538	11.31
Correlation of Fixed Effects:
	(Intr)	FldGS1
FieldGS1	-0.106
FieldGS2	-0.106	0.526
Linear mixed model fit by REML ['lmerMod']
Formula: FRD~Field + (1|Cycle) + (1|Genotype) + (1|Genotype:Field:Cycle)
Data: data
REML criterion at convergence: 8819.8
Scaled residuals:
Min	1Q	Median	3Q	Max
-4.987	-0.4546	0.0239	0.4799	17.959
Random effects:
Groups	Name	Variance	Std.Dev.	H2
Genotype:Field:Cycle	(Intercept)	0.03529	0.1878	0.978519
Genotype	(Intercept)	0.69874	0.8359
Cycle	(Intercept)	0.01112	0.1054
Residual		0.2082	0.4563
Number of obs: 5455 groups:
Genotype:Field:Cycle	2368;	Genotype	297;	Cycle	3
Fixed	effects:
	Estimate	Std. Error	t value
(Intercept)	2.86901	0.07908	36.28
FieldGS1	-0.1938	0.01888	-10.27
FieldGS2	-0.35902	0.0184	-19.51
Correlation of Fixed Effects:
	(Intr)	FldGS1
FieldGS1	-0.124
FieldGS2	-0.126	0.525
Linear mixed model fit by REML ['lmerMod']
Formula: PLD~Field + (1|Cycle) + (1|Genotype) + (1|Genotype:Field:Cycle)
Data: data
REML criterion at convergence: 11325.6
Scaled residuals:
Min	1Q	Median	3Q	Max
-4.505	-0.326	0.015	0.348	44.696
Random effects:
Groups	Name	Variance	Std.Dev.	H2
Genotype:Field:Cycle	(Intercept)	0.020798	0.14421	0.971371
Genotype	(Intercept)	0.624498	0.79025
Cycle	(Intercept)	0.007249	0.08514
Residual		0.369316	0.60771
Number of obs: 5455
Groups: Genotype:Field:Cycle 2368; Genotype 297; Cycle 3
Fixed effects
	Estimate	Std. Error	t value
(Intercept)	2.35044	0.06928	33.92
FieldGS1	-0.13177	0.0226	-5.83
FieldGS2	-0.25533	0.02197	-11.62
Correlation of Fixed Effects
	(Intr)	FldGS1
FieldGS1	-0.169
FieldGS2	-0.172	0.525
