# Supplementary material for: Association genetics of bunch weight and its component traits in East African highland banana (Musa spp. AAA group)
Source: Theor Appl Genet. 2019 Sep 16;132(12):3295–308. doi: 10.1007/s00122-019-03425-x (PMC6820618; doi:10.1007/s00122-019-03425-x)
Supplement: Supplementary file 8 — Supplementary material 8 (XLSX 59 kb) [file 122_2019_3425_MOESM8_ESM.xlsx]

## Sheet: Significant SNPs
Table S2. SNPs associated with bunch weight and its component traits based on Bonferroni and false discovery rate corrections at a 5% significance level.
	Bonferroni			FDR			FDR_Triploid	SNP Effect
Trait	Chrom	SNP	p-value	Chrom	SNP	q-value	SNP	Additive	Dominant	R2
Bunch weight (BWT)	3			3	c3_9149022	0.00751314	+	1.45532	1.7553	0.09162
	3			3	c3_22755473	0.0212643	-	-1.7139	0.50458	0.08183
	3			3	c3_22755506	0.0229213	-	-1.7046	0.51212	0.08089
	3			3	c3_6989789	0.0230535	+	1.5577	2.36768	0.0808
	3			3	c3_11254045	0.0230535	+	-1.4178	2.62138	0.0807
	3			3	c3_29247703	0.0251476	+	-1.6027	4.66129	0.07988
	3			3	c3_10305590	0.0313705	-	-1.2786	2.74577	0.07774
Number of hands (NH)	9	c9_35224995	5.12e-07	9	c9_35224995	0.0030723	-	-1.295	-1.8356	0.10056
Number of fruits (NF)					c10_32429267	0.0473437	+	-7.7484	-43.665	0.07445
					c10_32429274	0.0473437	+	-7.7484	-43.665	0.07445
Fruit length (FL)	3	c3_11254045	8.3357e-09	3	c3_11254045	6.10254e-05	+	-1.0314	1.54859	0.13399
	3	c3_9149022	1.0531e-07	3	c3_9149022	0.000499398	+	0.88615	1.03714	0.11471
	3	c3_15110523	3.8805e-07	3	c3_15110523	0.00175752	+	1.55545	0.38121	0.10492
	3	c3_15110553	7.5076e-07	3	c3_15110553	0.00277114	+	-0.94794	0.02596	0.10001
	U	c12_22387	6.9546e-07	3	c3_22755506	0.00926285	+	-0.97704	0.33872	0.08985
				3	c3_22755473	0.0116229	+	-0.96598	0.29818	0.08781
				3	c3_10692040	0.0211223	-	-1.1078	0.22594	0.08197
				3	c3_17857966	0.0243339	+	0.84837	0.40436	0.08023
				3	c3_13347035	0.0312987	-	0.84798	-1.4891	0.07783
				3	c3_13347036	0.0312987	-	-0.84798	-1.4891	0.07783
				3	c3_9754011	0.0457723	-	-0.79944	0.82762	0.07445
				11	c11_25332499	0.0252942	+	-0.115	3.93663	0.07976
				U	c12_22387	0.00264824	+	-1.0269	0.80171	0.10057
				U	c12_214150	0.015059	-	-1.0121	1.06105	0.08513
							c3_11198135	0.89929	0.63592	0.1013
							c3_11198169	-0.91307	-0.25206	0.09631
							c3_14800401	1.33715	-0.35792	0.08516
Fruit curcumference (FC)	3	c3_11254045	1.0294e-11	3	c3_11254045	9.79772e-07	+	-1.0179	1.38767	0.18653
	3	c3_15110553	2.1419e-10	3	c3_15110553	3.39274e-06	+	-1.0018	0.18546	0.16242
	3	c3_17857966	6.1992e-10	3	c3_17857966	8.42522e-06	+	0.97161	0.50461	0.1541
	3	c3_17857961	7.8919e-10	3	c3_17857961	1.0007e-05	+	-0.95371	0.73934	0.15222
	3	c3_9149022	4.1732e-09	3	c3_9149022	3.60605e-05	+	0.79448	1.06418	0.13931
	3	c3_22755473	1.068e-08	3	c3_22755473	7.27015e-05	+	-0.9713	0.50175	0.13209
	3	c3_9754001	1.4536e-08	3	c3_9754001	9.19527e-05	+	0.82602	0.92145	0.12974
	3	c3_22755506	1.988e-08	3	c3_22755506	0.000122126	+	-0.95041	0.5371	0.12735
	3	c3_9754011	2.6616e-08	3	c3_9754011	0.000153351	+	-0.82236	0.96709	0.12513
	3	c3_15110523	5.6173e-08	3	c3_15110523	0.00028897	+	1.41604	0.50941	0.11946
	3	c3_22602825	1.7434e-07	3	c3_22602825	0.00080739	+	0.78348	-0.082042	0.11092
	3	c3_10305590	3.9976e-07	3	c3_10305590	0.00176974	+	-0.68902	1.29198	0.1047
	3	c3_10692040	6.4555e-07	3	c3_10692040	0.00256041	+	-0.77562	0.56051	0.10113
	3	c3_13347035	7.7216e-07	3	c3_13347035	0.00277114	+	0.84905	-1.1263	0.0998
	3	c3_13347036	7.7216e-07	3	c3_13347036	0.00277114	+	-0.84905	-1.1263	0.0998
	U	c12_22387	5.569e-11	3	c3_13346953	0.0122951	-	0.77343	-1.5436	0.08706
	U	c12_214150	4.1591e-09	3	c3_17858009	0.0129816	+	0.73337	-0.034815	0.08654
				3	c3_17908329	0.0181907	+	-0.6234	0.81728	0.08355
				3	c3_11198169	0.0192561	+	-0.69034	0.08643	0.08303
				3	c3_15110536	0.0195003	+	-1.2631	-0.057321	0.0828
				3	c3_19044984	0.0312987	+	-0.73071	0.51896	0.07781
				3	c3_18217480	0.0457723	-	-0.56561	0.5161	0.07465
				3	c3_17545341	0.0459918	-	0.67707	-0.6869	0.07427
				6	c6_1758900	0.0456985	-	-0.7887	0.62159	0.07476
				U	c12_22387	2.11935e-06	+	-1.0491	1.01865	0.17306
				U	c12_214150	3.60605e-05	+	-1.0718	1.02588	0.13934
				U	c12_214240	0.00926285	+	0.78428	-0.065565	0.08982
							c3_9149076	0.90035	-0.49562	0.09866
							c3_9149101	0.67136	-0.75917	0.08738
							c3_9149108	-0.80161	-0.59084	0.10386
							c3_13115782	-0.73925	-0.44659	0.09968
							c3_13115793	0.96906	-0.19014	0.10543
							c3_14800401	0.78114	-0.78029	0.10204
							c3_17545360	0.74375	-0.89506	0.10794
							c3_17545361	-0.77022	-0.95972	0.11816
							c3_17545362	-0.78538	-1.0104	0.12488
Fruit diameter (FRD)	3	c3_11254045	9.2082e-12	3	c3_11254045	9.79772e-07	+	-0.32854	0.41578	0.18743
	3	c3_17857961	9.9776e-11	3	c3_17857961	2.71238e-06	+	-0.32027	0.24296	0.16844
	3	c3_17857966	1.389e-10	3	c3_17857966	2.93826e-06	+	0.32172	0.15401	0.16583
	3	c3_15110553	1.5632e-10	3	c3_15110553	2.96785e-06	+	-0.32154	0.02923	0.1649
	3	c3_22755473	1.0718e-09	3	c3_22755473	1.27228e-05	+	-0.33129	0.15389	0.14983
	3	c3_22755506	2.2551e-09	3	c3_22755506	2.42036e-05	+	-0.32398	0.16634	0.14406
	3	c3_9149022	4.611e-09	3	c3_9149022	3.81321e-05	+	0.25451	0.32385	0.13854
	3	c3_9754001	7.8013e-09	3	c3_9754001	6.10254e-05	+	0.27459	0.28565	0.1345
	3	c3_9754011	2.3008e-08	3	c3_9754011	0.00013674	+	-0.2706	0.29448	0.12624
	3	c3_22602825	5.1905e-08	3	c3_22602825	0.000274273	+	0.26032	-0.018539	0.12006
	3	c3_15110523	9.2664e-08	3	c3_15110523	0.000452202	+	0.44068	0.14297	0.11568
	3	c3_10305590	5.386e-07	3	c3_10305590	0.00227874	+	-0.22627	0.34314	0.10248
	3	c3_17858009	5.7745e-07	3	c3_17858009	0.00238636	+	0.25385	-0.011185	0.10196
	3	c3_10692040	6.2753e-07	3	c3_10692040	0.00254202	+	-0.23458	0.19554	0.10134
	3	c3_13347035	1.6045e-06	3	c3_13347035	0.00524819	-	0.26376	-0.34738	0.09437
	3	c3_13347036	1.6045e-06	3	c3_13347036	0.00524819	-	-0.26376	-0.34738	0.09437
	U	c12_22387	2.3791e-11	3	c3_17908329	0.00936136	+	-0.19849	0.28539	0.08951
	U	c12_214150	2.289e-09	3	c3_11198169	0.0122051	+	-0.22597	0.02073	0.08732
	U	c12_214240	1.3665e-06	3	c3_19044984	0.0179678	+	-0.23997	0.17526	0.08374
				3	c3_15110536	0.0195003	+	-0.41011	0.00157	0.08274
				3	c3_13346953	0.0211223	-	0.23798	-0.4861	0.08205
				3	c3_18217480	0.022687	-	-0.18605	0.18164	0.08126
				3	c3_11198135	0.029594	+	0.20981	0.06506	0.07845
				U	c12_22387	1.13197e-06	+	-0.3388	0.33665	0.17983
				U	c12_214150	2.42036e-05	+	-0.34818	0.31323	0.14395
				U	c12_214240	0.00465426	+	0.25858	-0.019688	0.09556
							c3_13115782	-0.23765	-0.12902	0.09916
							c3_13115793	0.31349	-0.068745	0.10841
							c3_14800401	0.26122	-0.25451	0.10829
							c3_14800413	0.24896	-0.20451	0.0859
							c3_17545341	0.27283	-0.27743	0.12214
							c3_17545360	0.23147	-0.30095	0.10803
							c3_17545361	-0.23962	-0.32074	0.11786
							c3_17545362	-0.24471	-0.33765	0.12497
							c3_24838773	-0.21183	0.50472	0.09433
							c3_9149076	0.30506	-0.14767	0.10307
							c3_9149101	0.22251	-0.22477	0.09041
							c3_9149108	-0.27102	-0.15004	0.11174
Pulp diameter (PLD)	3	c3_11254045	1.5804e-11	3	c3_11254045	1.00197e-06	+	-0.30731	0.3999	0.1831
	3	c3_17857961	1.1468e-10	3	c3_17857961	2.7348e-06	+	-0.30244	0.25195	0.16734
	3	c3_17857966	1.7483e-10	3	c3_17857966	3.02666e-06	+	0.30342	0.16717	0.16402
	3	c3_15110553	2.8084e-10	3	c3_15110553	4.11226e-06	+	-0.30035	0.01031	0.1603
	3	c3_22755473	3.8882e-09	3	c3_22755473	3.60605e-05	+	-0.30412	0.13663	0.13986
	3	c3_9149022	8.0581e-09	3	c3_9149022	6.10254e-05	+	0.22957	0.35747	0.13425
	3	c3_22755506	8.8599e-09	3	c3_22755506	6.24292e-05	+	-0.29634	0.14878	0.13353
	3	c3_9754001	1.2322e-08	3	c3_9754001	8.0691e-05	+	0.25138	0.27934	0.131
	3	c3_9754011	4.1911e-08	3	c3_9754011	0.000234451	+	-0.24595	0.28687	0.12168
	3	c3_22602825	5.1191e-08	3	c3_22602825	0.000274273	+	0.24608	-0.048877	0.12016
	3	c3_15110523	8.5069e-08	3	c3_15110523	0.000426053	+	0.42119	0.14396	0.11632
	3	c3_10692040	5.3657e-07	3	c3_10692040	0.00227874	+	-0.21413	0.19825	0.10251
	3	c3_10305590	8.3313e-07	3	c3_10305590	0.00293474	+	-0.21295	0.30513	0.09923
	3	c3_17858009	9.8727e-07	3	c3_17858009	0.00341407	+	0.23661	0.0141	0.09797
	U	c12_22387	6.762e-11	3	c3_17908329	0.00935893	+	-0.19365	0.26013	0.08962
	U	c12_214150	3.3144e-09	3	c3_13347035	0.0148121	-	0.24592	-0.2664	0.08536
				3	c3_13347036	0.0148121	-	-0.24592	-0.2664	0.08536
				3	c3_19044984	0.0229213	+	-0.22585	0.15959	0.0809
				3	c3_15110536	0.0254375	+	-0.37757	-0.010777	0.07963
				3	c3_11198169	0.0420546	+	-0.19936	0.01086	0.07549
				3	c3_17545341	0.0456985	+	0.2055	-0.21155	0.07476
				U	c12_22387	2.14345e-06	+	-0.31802	0.3037	0.17152
				U	c12_214150	3.3143e-05	+	-0.32694	0.30403	0.14109
				U	c12_214240	0.0122951	+	0.23453	-0.020591	0.08708
							c3_9149076	0.28798	-0.11151	0.09692
							c3_9149101	0.20253	-0.21915	0.08858
							c3_9149108	-0.24553	-0.12637	0.1059
							c3_11198135	1.463e-05	0.04033	0.09127
							c3_11198169	-0.24233	-0.0098863	0.11717
							c3_13115782	-0.21375	-0.11953	0.09339
							c3_13115793	0.27992	-0.073931	0.10269
							c3_14800401	0.23862	-0.22319	0.10106
							c3_14800497	0.22578	0.10048	0.0915
							c3_17545360	0.20669	-0.26842	0.09993
							c3_17545361	-0.21321	-0.28405	0.10793
							c3_17545362	-0.21851	-0.3012	0.11562
							c3_24538797	0.50922	0.08184	0.09559
							c3_24838773	-0.19252	0.46198	0.09075
c12 is the unanchored scaffolds of the double haploid Pahang reference geneome sequence named chrUn_random (U)
Positive signs means that the SNP is present in the whole population and the triploid subset
Negative signs means that the SNP is absent in the triploid subset
SNPs only present in the triploid subset are listed in the FDR_triploid column
