# Supplementary material for: Association genetics of bunch weight and its component traits in East African highland banana (Musa spp. AAA group)
Source: Theor Appl Genet. 2019 Sep 16;132(12):3295–308. doi: 10.1007/s00122-019-03425-x (PMC6820618; doi:10.1007/s00122-019-03425-x)
Supplement: Supplementary file 9 — Supplementary material 9 (XLSX 20 kb) [file 122_2019_3425_MOESM9_ESM.xlsx]

## Sheet: Sheet1
Table S3. The closest putative gene to which the significant SNPs mapped and the effect of SNP alleles on the bunch weight and its component traits.
Chrom	Pos	SNP ID	Alleles	Freq (%)	Closest gene	Dist to closest gene (bp)	Gene name	Trait	p-value	q-value	Effect
Chr3	6989789	c3_6989789	T/G		Ma03_g09460	0	muscle M-line assembly protein unc-89-like	BWT	No	Yes	-3.93/-0.81
								NH	No	No	NA
								NF	No	No	NA
								FL	No	No	NA
								FC	No	No	NA
								FRD	No	No	NA
								PLD	No	No	NA
Chr3	9149022	c3_9149022	A/G	54/46	Ma03_g11780	0	UPF0481 protein At3g47200-like%2C transcript variant X1	BWT	No	Yes	-0.30/-3.21
								NH	No	No	NA
								NF	No	No	NA
								FL	Yes	Yes	-0.15/-1.92
								FC	Yes	Yes	-0.27/-1.86
								FRD	Yes	Yes	-0.07/-0.58
								PLD	Yes	Yes	-0.13/-0.59
Chr3	9754001	c3_9754001	C/G	50/50	Ma03_g12660	0	Putative Triacylglycerol lipase 2	BWT	No	No	NA
								NH	No	No	NA
								NF	No	No	NA
								FL	No	No	NA
								FC	Yes	Yes	-0.15/-1.79
								FRD	Yes	Yes	-0.01/-0.56
								PLD	Yes	Yes	-0.03/-0.53
Chr3	9754011	c3_9754011	T/C	54/46	Ma03_g12660	0	Putative Triacylglycerol lipase 2	BWT	No	No	NA
								NH	No	No	NA
								NF	No	No	NA
								FL	No	No	NA
								FC	Yes	Yes	-0.12/-1.76
								FRD	Yes	Yes	-0.02/-0.57
								PLD	Yes	Yes	-0.04/-0.53
Chr3	10305590	c3_10305590	T/A	54/46	Ma03_g13310	-577	F-box protein AFR	BWT	No	No	NA
								NH	No	No	NA
								NF	No	No	NA
								FL	No	No	NA
								FC	Yes	Yes	-0.60/-1.98
								FRD	Yes	Yes	-0.12/-0.57
								PLD	Yes	Yes	-0.10/-0.52
Chr3	10692040	c3_10692040	C/T	69/31	Ma03_g13590	0	Hypothetical protein	BWT	No	No	NA
								NH	No	No	NA
								NF	No	No	NA
								FL	No	No	NA
								FC	Yes	Yes	-1.34/0.22
								FRD	Yes	Yes	-0.43/0.04
								PLD	Yes	Yes	-0.41/0.02
Chr3	11198135	c3_11198135	C/G	51/49	Ma03_g14020	0	myb-related protein 308-like	BWT	No	No	NA
								NH	No	No	NA
								NF	No	No	NA
								FL	No	No	NA
								FC	No	No	NA
								FRD	No	Yes	0.15/-0.28
								PLD	No	No	NA
Chr3	11198169	c3_11198169	T/C	64/36	Ma03_g14020	0	myb-related protein 308-like	BWT	No	No	NA
								NH	No	No	NA
								NF	No	No	NA
								FL	No	No	NA
								FC	No	Yes	0.60/-0.78
								FRD	No	Yes	0.21/-0.25
								PLD	No	No	NA
Chr3	11254045	c3_11254045	G/A	62/38	Ma03_g14090	0	pentatricopeptide repeat-containing protein Atg27270	BWT	No	Yes	-1.20/-4.04
								NH	No	No	NA
								NF	No	No	NA
								FL	Yes	Yes	-0.52/-2.58
								FC	Yes	Yes	-0.37/-2.41
								FRD	Yes	Yes	-0.09/-0.74
								PLD	Yes	Yes	-0.09/-0.71
Chr3	13346953	c3_13346953	A/G	85/15	Ma03_g14530	-105779	transcription factor bHLH49-like%2C transcript variant X1	BWT	No	No	NA
								NH	No	No	NA
								NF	No	No	NA
								FL	No	No	NA
								FC	No	Yes	2.30/0.77
								FRD	No	Yes	0.72/0.25
								PLD	No	No	NA
Chr3	13347035	c3_13347035	A/G	83/17	Ma03_g14530	0	transcription factor bHLH49-like%2C transcript variant X1	BWT	No	No	NA
								NH	No	No	NA
								NF	No	No	NA
								FL	No	Yes	2.34/0.64
								FC	Yes	Yes	1.98/0.28
								FRD	Yes	Yes	0.61/0.08
								PLD	Yes	Yes	0.51/0.02
Chr3	13347036	c3_13347036	T/C	83/17	Ma03_g14530	0	transcription factor bHLH49-like%2C transcript variant X1	BWT	No	No	NA
								NH	No	No	NA
								NF	No	No	NA
								FL	No	Yes	2.34/0.64
								FC	Yes	Yes	1.98/0.28
								FRD	Yes	Yes	0.61/0.08
								PLD	No	Yes	0.51/0.02
Chr3	15110523	c3_15110523	A/G	82/18	Ma03_g15320	31	uncharacterized LOC103978321	BWT	No	No	NA
								NH	No	No	NA
								NF	No	No	NA
								FL	Yes	Yes	1.17/-1.94
								FC	Yes	Yes	0.91/-1.93
								FRD	Yes	Yes	0.30/-0.58
								PLD	Yes	Yes	0.28/-0.57
Chr3	15110536	c3_15110536	G/A	82/18	Ma03_g15320	18	uncharacterized LOC103978321	BWT	No	No	NA
								NH	No	No	NA
								NF	No	No	NA
								FL	No	No	NA
								FC	No	Yes	1.31/-1.22
								FRD	No	Yes	0.41/-0.41
								PLD	No	Yes	0.39/-0.37
Chr3	15110553	c3_15110553	T/C	65/35	Ma03_g15320	1	uncharacterized LOC103978321	BWT	No	No	NA
								NH	No	No	NA
								NF	No	No	NA
								FL	Yes	Yes	0.92/-0.97
								FC	Yes	Yes	0.82/-1.19
								FRD	Yes	Yes	0.29/-0.35
								PLD	Yes	Yes	0.29/-0.31
Chr3	17857961	c3_17857961	T/C	66/34	Ma03_g16130	0	Hypothetical protein~At3g50860	BWT	No	No	NA
								NH	No	No	NA
								NF	No	No	NA
								FL	No	No	NA
								FC	Yes	Yes	0.21/-1.69
								FRD	Yes	Yes	0.08/-0.56
								PLD	Yes	Yes	0.05/-0.55
Chr3	17857966	c3_17857966	A/G	66/34	Ma03_g16130	0	Hypothetical protein~At3g50860	BWT	No	No	NA
								NH	No	No	NA
								NF	No	No	NA
								FL	No	Yes	0.44/-1.25
								FC	Yes	Yes	0.47/-1.48
								FRD	Yes	Yes	0.17/-0.48
								PLD	Yes	Yes	0.14/-0.47
Chr3	17858009	c3_17858009	A/C	74/26	Ma03_g16130	0	Hypothetical protein~At3g50860	BWT	No	No	NA
								NH	No	No	NA
								NF	No	No	NA
								FL	No	No	NA
								FC	No	Yes	0.77/-0.70
								FRD	Yes	Yes	0.27/-0.24
								PLD	Yes	Yes	0.22/-0.25
Chr3	17908329	c3_17908329	A/G	56/44	Ma03_g16160	-9759	random slug protein 5-like 2C transcript variant X2	BWT	No	No	NA
								NH	No	No	NA
								NF	No	No	NA
								FL	No	No	NA
								FC	No	Yes	-1.44/-0.19
								FRD	No	Yes	-0.48/-0.09
								PLD	No	Yes	-0.45/-0.07
Chr3	18217480	c3_18217480	C/T	63/37	Ma03_g16190	0	NADP-specific glutamate dehydrogenase-like%2C transcript variant X3	BWT	No	No	NA
								NH	No	No	NA
								NF	No	No	NA
								FL	No	No	NA
								FC	No	No	NA
								FRD	No	Yes	-0.37/0.00
								PLD	No	No	NA
Chr3	19044984	c3_19044984	A/T	60/40	Ma03_g16470	0	auxilin-like protein 1%2C transcript variant X2	BWT	No	No	NA
								NH	No	No	NA
								NF	No	No	NA
								FL	No	No	NA
								FC	No	No	NA
								FRD	No	Yes	-0.42/0.07
								PLD	No	Yes	-0.39/0.07
Chr3	22602825	c3_22602825	A/C	54/46	Ma03_g17360	0	uncharacterized LOC103978321	BWT	No	No	NA
								NH	No	No	NA
								NF	No	No	NA
								FL	No	No	NA
								FC	Yes	Yes	0.87/-0.70
								FRD	Yes	Yes	0.28/-0.24
								PLD	Yes	Yes	0.30/-0.20
Chr3	22755473	c3_22755473	T/G	57/43	Ma03_g17440	0	proline-rich protein HaeIII subfamly 1-like	BWT	No	No	NA
								NH	No	No	NA
								NF	No	No	NA
								FL	No	Yes	0.67/-1.26
								FC	Yes	Yes	0.47/-1.47
								FRD	Yes	Yes	0.18/-0.49
								PLD	Yes	Yes	0.17/-0.44
Chr3	22755506	c3_22755506	G/A	57/43	Ma03_g17440	0	proline-rich protein HaeIII subfamly 1-like	BWT	No	No	NA
								NH	No	No	NA
								NF	No	No	NA
								FL	No	Yes	0.64/-1.32
								FC	Yes	Yes	0.41/-1.49
								FRD	Yes	Yes	0.16/-0.49
								PLD	Yes	Yes	0.15/-0.45
Chr3	29247703	c3_29247703	A/G	90/10	Ma03_g25120	0	kinesin-like protein KIFC3 2C transcript variant X3	BWT	Yes	Yes	-6.26/-3.06
								NH	No	No	NA
								NF	No	No	NA
								FL	No	No	NA
								FC	No	No	NA
								FRD	No	No	NA
								PLD	No	No	NA
Chr3	9149076	c3_9149076*	A/G	73/27	Ma03_g11780	0	UPF0481 protein At3g47200-like%2C transcript variant X1	FC	NA	Yes	1.40/-0.41
								FRD	NA	Yes	0.45/-0.16
								PLD	NA	Yes	0.40/-0.18
Chr3	9149101	c3_9149101*	G/A	50/50		0	UPF0481 protein At3g47200-like%2C transcript variant X1	FC	NA	Yes	0.09/1.43
								FRD	NA	Yes	0.00/0.45
								PLD	NA	Yes	0.02/0.42
Chr3	9149108	c3_9149108*	G/A	61/39	Ma03_g11780	0	UPF0481 protein At3g47200-like%2C transcript variant X1	FC	NA	Yes	1.39/-0.21
								FRD	NA	Yes	0.42/-0.12
								PLD	NA	Yes	0.37/-0.12
Chr3	13115782	c3_13115782*	G/A	64/36	Ma03_g14500	0	enhancer of polycomb-like protein 1%2C transcript variant X1	FC	NA	Yes	1.19/-0.29
								FRD	NA	Yes	0.37/-0.11
								PLD	NA	Yes	0.33/-0.09
Chr3	13115793	c3_13115793*	C/G	71/29	Ma03_g14500	0	enhancer of polycomb-like protein 1%2C transcript variant X1	FC	NA	Yes	1.16/-0.78
								FRD	NA	Yes	0.38/-0.25
								PLD	NA	Yes	0.35/-0.21
Chr3	14800401	c3_14800401*	A/T	75/25	Ma03_g15020	0	TIMELESS-interacting protein	FC	NA	Yes	1.56/0.00
								FRD	NA	Yes	0.52/-0.01
								PLD	NA	Yes	0.46/-0.02
Chr3	14800413	c3_14800413*	C/T	76/24	Ma03_g15020	0	TIMELESS-interacting protein	FRD	NA	Yes	0.45/-0.04
Chr3	14800497	c3_14800497*	C/T	70/30	Ma03_g15020	0	TIMELESS-interacting protein	PLD	NA	Yes	0.13/-0.33
Chr3	17545341	c3_17545341*	A/C	63/37	Ma03_g15970	-2419	ervatamin-B-like	FC	NA	Yes	1.73/0.01
								FRD	NA	Yes	0.55/0.01
								PLD	NA	Yes	0.49/0.00
Chr3	17545360	c3_17545360*	A/G	66/34	Ma03_g15970	-2438	ervatamin-B-like	FC	NA	Yes	1.64/0.15
								FRD	NA	Yes	0.53/0.07
								PLD	NA	Yes	0.48/0.06
Chr3	17545361	c3_17545361*	T/C	66/34	Ma03_g15970	-2439	ervatamin-B-like	FC	NA	Yes	1.73/0.19
								FRD	NA	Yes	0.56.0.08
								PLD	NA	Yes	0.50/0.07
Chr3	17545362	c3_17545362*	T/A	66/34	Ma03_g15970	-2440	ervatamin-B-like	FC	NA	Yes	1.80/0.23
								FRD	NA	Yes	0.58/0.09
								PLD	NA	Yes	0.52/0.08
Chr3	24538797	c3_24538797*	A/G	92/8	Ma03_g19140	-706	Hypothetical protein	FRD	NA	Yes	0.44/-0.61
								PLD	NA	Yes	0.43/-0.59
Chr3	24838773	c3_24838773*	G/C	68/32	Ma03_g19530	-1456	membrane-anchored ubiquitin-fold protein 3-like%2C transcript variant X1	FC	NA	Yes	-1.03/-2.29
								FRD	NA	Yes	-0.29/-0.72
								PLD	NA	Yes	-0.27/-0.66
Chr6	1758900	c6_1758900	C/A	74/24	Ma06_g02240	479	probable galacturonosyltransferase 12%2C transcript variant X1	FC	Yes	Yes	0.14/-0.37
Chr9	35224995	c9_35224995	A/C	96/4	Ma09_g23370	0	uncharacterized protein At4g30180-like	BWT	No	No	NA
								NH	Yes	Yes	0.54/3.13
								NF	No	No	NA
								FL	No	No	NA
								FC	No	No	NA
								FRD	No	No	NA
								PLD	No	No	NA
chr10	32429267	c10_32429267	C/T	78/22	Ma10_g23570	0	beta-1%2C3-galactosyltransferase pvg3-like	BWT	No	No	NA
								NH	No	No	NA
								NF	Yes	Yes	4.85/6.34
								FL	No	No	NA
								FC	No	No	NA
								FRD	No	No	NA
								PLD	No	No	NA
chr10	32429274	c10_32429274	G/T	78/22	Ma10_g23570	0	beta-1%2C3-galactosyltransferase pvg3-like	BWT	No	No	NA
								NH	No	No	NA
								NF	Yes	Yes	4.85/6.34
								FL	No	No	NA
								FC	No	No	NA
								FRD	No	No	NA
								PLD	No	No	NA
Chr11	25332499	c11_25332499	C/A	92/8	Ma11_g21030	0	uncharacterized LOC103972152	BWT	No	No	NA
								NH	No	No	NA
								NF	No	No	NA
								FL	No	Yes	-3.82/-4.05
								FC	No	No	NA
								FRD	No	No	NA
								PLD	No	No	NA
ChrU	22387	c12_22387	C/T	51/49	Ma00_g00020	0	ribokinase	BWT	No	No	NA
								NH	No	No	NA
								NF	No	No	NA
								FL	Yes	Yes	-1.83/0.23
								FC	Yes	Yes	-2.07/0.03
								FRD	Yes	Yes	-0.68/0.00
								PLD	Yes	Yes	-0.62/0.01
ChrU	214150	c12_214150	T/C	79/21	Ma00_g00210	0	2-aminoethanethiol dioxygenase-like	BWT	No	No	NA
								NH	No	No	NA
								NF	No	No	NA
								FL	No	Yes	-0.05/-2.07
								FC	Yes	Yes	0.05/-2.10
								FRD	Yes	Yes	0.04/-0.66
								PLD	Yes	Yes	0.02/-0.63
ChrU	214240	c12_214240	C/T	55/45	Ma00_g00210	0	2-aminoethanethiol dioxygenase-like	BWT	No	No	NA
								NH	No	No	NA
								NF	No	No	NA
								FL	No	No	NA
								FC	No	Yes	0.85/-0.72
								FRD	Yes	Yes	0.28/-0.24
								PLD	No	Yes	0.26/-0.21
Note: The cutoff for P-value was 1.84e-6 while for q-value was 0.05.
* Indicates SNPs that were significantly associated with bunch weight and its component traits only in the triploid subset.
