# Supplementary material for: Association genetics of bunch weight and its component traits in East African highland banana (Musa spp. AAA group)
Source: Theor Appl Genet. 2019 Sep 16;132(12):3295–308. doi: 10.1007/s00122-019-03425-x (PMC6820618; doi:10.1007/s00122-019-03425-x)
Supplement: Supplementary file 10 — Supplementary material 10 (XLSX 16 kb) [file 122_2019_3425_MOESM10_ESM.xlsx]

## Sheet: Sheet1
Table S4. SNPs that were in linkage disequilibrium with bunch weight and its component traits' significantly associated SNP at r2 equal, or above 0.1 on chromosome 3
Chrom	SNP ID	Gene start	Gene end	Gene ID	Distance from SNP	Gene name
chr03	c3_6949262	6945756	6951753	Ma03_g09410	0	probable leucine-rich repeat receptor-like protein kinase At5g49770
chr03	c3_8258417	8257160	8261562	Ma03_g10940	0	uncharacterized LOC103977903
chr03	c3_8258532	8257160	8261562	Ma03_g10940	0	uncharacterized LOC103977903
chr03	c3_8258576	8257160	8261562	Ma03_g10940	0	uncharacterized LOC103977903
chr03	c3_8276171	8274667	8277113	Ma03_g10950	0	Hypothetical protein
chr03	c3_8541643	8540340	8544035	Ma03_g11290	0	transketolase%2C chloroplastic
chr03	c3_8547807	8545801	8547284	Ma03_g11300	-523	uncharacterized LOC103977925
chr03	c3_8569909	8563285	8571695	Ma03_g11330	0	Hypothetical protein
chr03	c3_8570097	8563285	8571695	Ma03_g11330	0	Hypothetical protein
chr03	c3_8938120	8935641	8940695	Ma03_g11520	0	linoleate 13S-lipoxygenase 2-1%2C chloroplastic-like
chr03	c3_9014771	9007163	9015203	Ma03_g11600	0	probable copper-transporting ATPase HMA5
chr03	c3_9112849	9111134	9116300	Ma03_g11750	0	BTB/POZ domain-containing protein At5g47800-like%2C transcript variant X1
chr03	c3_9149101	9147703	9151071	Ma03_g11780	0	UPF0481 protein At3g47200-like%2C transcript variant X1
chr03	c3_9349779	9349023	9351553	Ma03_g12100	0	U-box domain-containing protein 15
chr03	c3_9349989	9349023	9351553	Ma03_g12100	0	U-box domain-containing protein 15
chr03	c3_9396508	9392060	9396658	Ma03_g12140	0	homeobox-leucine zipper protein ROC5-like
chr03	c3_9493545	9494175	9495616	Ma03_g12280	630	Hypothetical protein
chr03	c3_9665502	9666559	9672388	Ma03_g12540	1057	pto-interacting protein 1-like%2C transcript variant X1
chr03	c3_9717116	9712294	9718729	Ma03_g12600	0	putative multidrug resistance protein
chr03	c3_9767025	9766579	9768001	Ma03_g12680	0	RPM1-interacting protein 4-like%2C transcript variant X2
chr03	c3_10305619	10303517	10305013	Ma03_g13310	-606	F-box protein AFR
chr03	c3_10305632	10303517	10305013	Ma03_g13310	-619	F-box protein AFR
chr03	c3_10305676	10303517	10305013	Ma03_g13310	-663	F-box protein AFR
chr03	c3_10772753	10768773	10776100	Ma03_g13660	0	histidine--tRNA ligase%2C cytoplasmic-like
chr03	c3_10862224	10852526	10866394	Ma03_g13780	0	beta-adaptin-like protein B
chr03	c3_10896451	10896116	10906350	Ma03_g13800	0	uncharacterized LOC103973103%2C transcript variant X2
chr03	c3_10896765	10896116	10906350	Ma03_g13800	0	uncharacterized LOC103973103%2C transcript variant X2
chr03	c3_10896824	10896116	10906350	Ma03_g13800	0	uncharacterized LOC103973103%2C transcript variant X2
chr03	c3_10970511	10970201	10970867	Ma03_g13920	0	putative invertase inhibitor
chr03	c3_10970573	10970201	10970867	Ma03_g13920	0	putative invertase inhibitor
chr03	c3_11198148	11197595	11199013	Ma03_g14020	0	myb-related protein 308-like
chr03	c3_11198389	11197595	11199013	Ma03_g14020	0	myb-related protein 308-like
chr03	c3_11221936	11219249	11220956	Ma03_g14050	-980	probable transcription factor KAN2
chr03	c3_11221953	11219249	11220956	Ma03_g14050	-997	probable transcription factor KAN2
chr03	c3_11259502	11258909	11260757	Ma03_g14100	0	dnaJ homolog subfamily B member 1-like
chr03	c3_11528943	11525148	11527887	Ma03_g14360	-1056	thebaine 6-O-demethylase-like
chr03	c3_12600595	12388173	12412436	Ma03_g14470	-188159	ribonuclease E/G-like protein%2C chloroplastic%2C transcript variant X1
chr03	c3_13773731	13841201	13848498	Ma03_g14550	67470	E3 ubiquitin-protein ligase UPL5-like
chr03	c3_13773732	13841201	13848498	Ma03_g14550	67469	E3 ubiquitin-protein ligase UPL5-like
chr03	c3_13773797	13841201	13848498	Ma03_g14550	67404	E3 ubiquitin-protein ligase UPL5-like
chr03	c3_13773856	13841201	13848498	Ma03_g14550	67345	E3 ubiquitin-protein ligase UPL5-like
chr03	c3_14430744	14424993	14431570	Ma03_g14620	0	uncharacterized LOC103978279
chr03	c3_14527128	14527090	14528465	Ma03_g14740	0	CBS domain-containing protein CBSX5-like
chr03	c3_14600207	14599383	14602568	Ma03_g14810	0	E3 ubiquitin-protein ligase ZNF645-like
chr03	c3_14800411	14796449	14800735	Ma03_g15020	0	TIMELESS-interacting protein
chr03	c3_14800413	14796449	14800735	Ma03_g15020	0	TIMELESS-interacting protein
chr03	c3_14858738	14857257	14860621	Ma03_g15090	0	zinc finger protein NUTCRACKER-like
chr03	c3_14858757	14857257	14860621	Ma03_g15090	0	zinc finger protein NUTCRACKER-like
chr03	c3_14965688	14962296	14974064	Ma03_g15170	0	pentatricopeptide repeat-containing protein At2g26790%2C mitochondrial-like%2C transcript variant X2
chr03	c3_15110157	15103246	15109828	Ma03_g15310	-329	uncharacterized protein At1g04910-like%2C transcript variant X2
chr03	c3_15110181	15103246	15109828	Ma03_g15310	-353	uncharacterized protein At1g04910-like%2C transcript variant X2
chr03	c3_15110181	15103246	15109828	Ma03_g15310	-353	uncharacterized protein At1g04910-like%2C transcript variant X2
chr03	c3_15110205	15110554	15111021	Ma03_g15320	349	uncharacterized LOC103978321
chr03	c3_15110404	15110554	15111021	Ma03_g15320	150	uncharacterized LOC103978321
chr03	c3_15110428	15110554	15111021	Ma03_g15320	126	uncharacterized LOC103978321
chr03	c3_15110492	15110554	15111021	Ma03_g15320	62	uncharacterized LOC103978321
chr03	c3_15173018	15175112	15184961	Ma03_g15380	2094	protein S-acyltransferase 10-like
chr03	c3_15173020	15175112	15184961	Ma03_g15380	2092	protein S-acyltransferase 10-like
chr03	c3_17276437	17277094	17280363	Ma03_g15800	657	Hypothetical protein
chr03	c3_17276464	17277094	17280363	Ma03_g15800	630	Hypothetical protein
chr03	c3_17545335	17541640	17542922	Ma03_g15970	-2413	ervatamin-B-like
chr03	c3_17908380	17893785	17898570	Ma03_g16160	-9810	random slug protein 5-like%2C transcript variant X2
chr03	c3_18198376	18197144	18199323	Ma03_g16180	0	transcription factor bHLH13-like
chr03	c3_18217655	18200538	18220006	Ma03_g16190	0	NADP-specific glutamate dehydrogenase-like%2C transcript variant X3
chr03	c3_18583024	18579684	18587430	Ma03_g16340	0	RING finger and CHY zinc finger domain-containing protein 1-like%2C transcript variant X7
chr03	c3_18987790	18984307	18989170	Ma03_g16420	0	homeobox-leucine zipper protein GLABRA 2-like
chr03	c3_20576573	20634661	20638794	Ma03_g16800	58088	Hypothetical protein
chr03	c3_20869177	20868726	20871470	Ma03_g16840	0	transketolase%2C chloroplastic-like
chr03	c3_22602701	22601227	22603969	Ma03_g17360	0	uncharacterized LOC103978438
chr03	c3_22602808	22601227	22603969	Ma03_g17360	0	uncharacterized LOC103978438
chr03	c3_22652043	22651426	22653581	Ma03_g17410	0	squamosa promoter-binding-like protein 16%2C transcript variant X3
chr03	c3_23919300	23916231	23923404	Ma03_g18380	0	uncharacterized LOC103978477%2C transcript variant X2
chr03	c3_24111848	24110177	24113437	Ma03_g18500	0	protein IQ-DOMAIN 14-like%2C transcript variant X3
chr03	c3_24414107	24404219	24413579	Ma03_g18920	-528	protein IQ-DOMAIN 1-like
chr03	c3_24538766	24537909	24538091	Ma03_g19140	-675	Hypothetical protein
chr03	c3_24822420	24813638	24820453	Ma03_g19500	-1967	glycerophosphodiester phosphodiesterase GDE1-like
chr03	c3_24822423	24813638	24820453	Ma03_g19500	-1970	glycerophosphodiester phosphodiesterase GDE1-like
chr03	c3_24822558	24813638	24820453	Ma03_g19500	-2105	glycerophosphodiester phosphodiesterase GDE1-like
chr03	c3_24822616	24813638	24820453	Ma03_g19500	-2163	glycerophosphodiester phosphodiesterase GDE1-like
chr03	c3_24822617	24813638	24820453	Ma03_g19500	-2164	glycerophosphodiester phosphodiesterase GDE1-like
chr03	c3_24838692	24833634	24837317	Ma03_g19530	-1375	membrane-anchored ubiquitin-fold protein 3-like%2C transcript variant X1
chr03	c3_29171966	29170948	29178687	Ma03_g25030	0	uncharacterized protein At2g40430-like
chr03	c3_29171997	29170948	29178687	Ma03_g25030	0	uncharacterized protein At2g40430-like
chr03	c3_29172222	29170948	29178687	Ma03_g25030	0	uncharacterized protein At2g40430-like
chr03	c3_29189604	29189510	29192688	Ma03_g25050	0	Hypothetical protein
chr03	c3_29189730	29189510	29192688	Ma03_g25050	0	Hypothetical protein
chr03	c3_29247699	29245490	29248924	Ma03_g25120	0	kinesin-like protein KIFC3%2C transcript variant X3
