# Supplementary material for: Association genetics of bunch weight and its component traits in East African highland banana (Musa spp. AAA group)
Source: Theor Appl Genet. 2019 Sep 16;132(12):3295–308. doi: 10.1007/s00122-019-03425-x (PMC6820618; doi:10.1007/s00122-019-03425-x)
Supplement: Supplementary file 11 — Supplementary material 11 (XLSX 13 kb) [file 122_2019_3425_MOESM11_ESM.xlsx]

## Sheet: Sheet1
Table S5. Genes between SNPs (c3_15110553, c3_17857961 and c3_17857966) significantly associated with bunch weight and its components traits yet, show high long-range linkage disequilibrium.
Chrom	Locus	start	end	gene_ID	Gene name
chr03	gene	15110554	15111021	Ma03_g15320	uncharacterized LOC103978321
chr03	gene	15112133	15113084	Ma03_g15330	uncharacterized LOC103978307
chr03	gene	15125602	15126748	Ma03_g15340	GSMUA_Achr3G14720_001
chr03	gene	15127753	15128067	Ma03_g15350	GSMUA_Achr3G14710_001
chr03	gene	15162563	15163216	Ma03_g15360	GSMUA_Achr3G14700_001
chr03	gene	15164034	15170392	Ma03_g15370	uncharacterized LOC103978309
chr03	gene	15175112	15184961	Ma03_g15380	protein S-acyltransferase 10-like
chr03	gene	15191377	15192075	Ma03_g15390	uncharacterized LOC103978312
chr03	gene	15195022	15223596	Ma03_g15400	choline/ethanolaminephosphotransferase 1-like%2C transcript variant X2
chr03	gene	15225750	15231366	Ma03_g15410	rop guanine nucleotide exchange factor 1-like
chr03	gene	15232766	15234453	Ma03_g15420	cytochrome P450 71A1-like
chr03	gene	15316032	15320733	Ma03_g15430	uncharacterized LOC103978316%2C transcript variant X2
chr03	gene	15326001	15329792	Ma03_g15440	uncharacterized LOC103973556
chr03	gene	15340380	15341787	Ma03_g15450	GSMUA_AchrUn_randomG09340_001
chr03	gene	15349078	15353017	Ma03_g15460	endoglucanase 24-like
chr03	gene	15355308	15360774	Ma03_g15470	probable receptor-like protein kinase At5g47070
chr03	gene	15410227	15412429	Ma03_g15480	pentatricopeptide repeat-containing protein At1g02060%2C chloroplastic
chr03	gene	15413730	15415213	Ma03_g15490	PTI1-like tyrosine-protein kinase At3g15890
chr03	gene	15416685	15425576	Ma03_g15500	uncharacterized LOC103973562%2C transcript variant X2
chr03	gene	15530838	15537094	Ma03_g15510	cullin-1-like
chr03	gene	15566764	15572788	Ma03_g15520	CDPK-related kinase 3-like%2C transcript variant X1
chr03	gene	15643075	15644715	Ma03_g15530	galactose oxidase-like
chr03	gene	15897638	15900897	Ma03_g15540	uncharacterized LOC103978289
chr03	gene	15940147	15940230	Ma03_g15550	GSMUA_Achr3G14570_001
chr03	gene	15940285	15940737	Ma03_g15560	GSMUA_Achr3G14560_001
chr03	gene	15947698	15965093	Ma03_g15570	lipase member N-like%2C transcript variant X1
chr03	gene	16132743	16145637	Ma03_g15580	triacylglycerol lipase SDP1%2C transcript variant X2
chr03	gene	16477562	16478636	Ma03_g15590	two-component response regulator-like APRR7
chr03	gene	16525000	16526482	Ma03_g15600	uncharacterized LOC103978284
chr03	gene	16526562	16541186	Ma03_g15610	pentatricopeptide repeat-containing protein At1g05670%2C mitochondrial-like
chr03	gene	16542273	16547921	Ma03_g15620	transcription factor bHLH110-like
chr03	gene	16548026	16550092	Ma03_g15630	uncharacterized LOC103978290
chr03	gene	16569452	16572530	Ma03_g15640	uncharacterized LOC103978282%2C transcript variant X1
chr03	gene	16575440	16581992	Ma03_g15650	CRAL-TRIO domain-containing protein C3H8.02%2C transcript variant X2
chr03	gene	16699692	16716625	Ma03_g15660	alpha-glucan water dikinase%2C chloroplastic%2C transcript variant X3
chr03	gene	16792702	16793373	Ma03_g15670	GSMUA_Achr3G13600_001
chr03	gene	16800675	16808976	Ma03_g15680	NEDD8-conjugating enzyme Ubc12-like
chr03	gene	16872968	16877583	Ma03_g15690	cysteine-rich receptor-like protein kinase 3
chr03	gene	16902768	16910882	Ma03_g15700	2-phytyl-1%2C4-beta-naphthoquinone methyltransferase%2C chloroplastic%2C transcript variant X1
chr03	gene	16911755	16927044	Ma03_g15710	protein trichome birefringence-like 2
chr03	gene	16965717	16967821	Ma03_g15720	GSMUA_Achr3G13650_001
chr03	gene	16968896	16973138	Ma03_g15730	uncharacterized LOC103978196
chr03	gene	17014439	17018123	Ma03_g15740	probable polygalacturonase At1g80170%2C transcript variant X1
chr03	gene	17019333	17020307	Ma03_g15750	protein LURP-one-related 5-like
chr03	gene	17078090	17083057	Ma03_g15760	serine/threonine protein phosphatase 2A 57 kDa regulatory subunit B' iota isoform-like%2C transcript variant X2
chr03	gene	17084497	17087142	Ma03_g15770	auxin-responsive protein IAA1
chr03	gene	17087877	17110565	Ma03_g15780	N-alpha-acetyltransferase 15%2C NatA auxiliary subunit%2C transcript variant X3
chr03	gene	17270885	17271184	Ma03_g15790	GSMUA_Achr3G14890_001
chr03	gene	17277094	17280363	Ma03_g15800	GSMUA_Achr3G14900_001
chr03	gene	17285125	17295286	Ma03_g15810	GSMUA_Achr3G14910_001
chr03	gene	17299228	17318894	Ma03_g15820	uncharacterized LOC103978350
chr03	gene	17322063	17324540	Ma03_g15830	protein IQ-DOMAIN 14
chr03	gene	17338404	17341911	Ma03_g15840	sulfate transporter 3.1-like
chr03	gene	17341975	17342178	Ma03_g15850	GSMUA_Achr3G14950_001
chr03	gene	17381280	17384065	Ma03_g15860	GSMUA_Achr3G14960_001
chr03	gene	17475203	17481189	Ma03_g15870	pumilio homolog 2-like
chr03	gene	17482298	17492368	Ma03_g15880	probable receptor-like protein kinase At5g56460
chr03	gene	17493080	17495268	Ma03_g15890	uncharacterized LOC103978329
chr03	gene	17496774	17500410	Ma03_g15900	serine/arginine repetitive matrix protein 1-like%2C transcript variant X2
chr03	gene	17504343	17504592	Ma03_g15910	uncharacterized LOC103978333
chr03	gene	17511641	17515784	Ma03_g15920	E3 ubiquitin-protein ligase SINAT5-like
chr03	gene	17522219	17525670	Ma03_g15930	GSMUA_Achr3G15060_001
chr03	gene	17526658	17526813	Ma03_g15940	GSMUA_Achr3G15070_001
chr03	gene	17528091	17539582	Ma03_g15950	ubiquitin carboxyl-terminal hydrolase 8-like%2C transcript variant X2
chr03	gene	17540380	17541505	Ma03_g15960	phosphatidylglycerol/phosphatidylinositol transfer protein-like%2C transcript variant X2
chr03	gene	17541640	17542922	Ma03_g15970	ervatamin-B-like
chr03	gene	17555544	17558142	Ma03_g15980	wall-associated receptor kinase-like 14
chr03	gene	17559207	17561382	Ma03_g15990	type I inositol 1%2C4%2C5-trisphosphate 5-phosphatase 11
chr03	gene	17562118	17570875	Ma03_g16000	uncharacterized LOC103978339%2C transcript variant X2
chr03	gene	17573923	17574532	Ma03_g16010	phytosulfokines 2%2C transcript variant X1
chr03	gene	17576235	17577567	Ma03_g16020	uncharacterized LOC103978341
chr03	gene	17579532	17583630	Ma03_g16030	growth-regulating factor 6%2C transcript variant X2
chr03	gene	17643237	17645783	Ma03_g16040	AP2-like ethylene-responsive transcription factor ANT
chr03	gene	17646968	17649397	Ma03_g16050	uncharacterized LOC103978343
chr03	gene	17649773	17654838	Ma03_g16060	branched-chain-amino-acid aminotransferase 3%2C chloroplastic-like
chr03	gene	17661051	17670631	Ma03_g16070	branched-chain-amino-acid aminotransferase 5%2C chloroplastic-like%2C transcript variant X2
chr03	gene	17689807	17690205	Ma03_g16080	uncharacterized LOC103978354
chr03	gene	17701899	17704045	Ma03_g16090	homeobox-leucine zipper protein HOX19
chr03	gene	17704688	17711860	Ma03_g16100	inositol-tetrakisphosphate 1-kinase 2-like%2C transcript variant X1
chr03	gene	17842559	17844819	Ma03_g16110	transcription factor bHLH18-like%2C transcript variant X2
chr03	gene	17850509	17852222	Ma03_g16120	MATE efflux family protein 5-like
chr03	gene	17855228	17864044	Ma03_g16130	GSMUA_AchrUn_randomG15460_001
