# Supplementary material for: Association genetics of bunch weight and its component traits in East African highland banana (Musa spp. AAA group)
Source: Theor Appl Genet. 2019 Sep 16;132(12):3295–308. doi: 10.1007/s00122-019-03425-x (PMC6820618; doi:10.1007/s00122-019-03425-x)
Supplement: Supplementary file 12 — Supplementary material 12 (XLSX 13 kb) [file 122_2019_3425_MOESM12_ESM.xlsx]

## Sheet: Sheet1
Table S6. Annotation of SNPs significantly associated with bunch weight and its component traits at a threshold P-value of 1.84e-6 and q-values of 0.05 and 0.1
P-value ≤ 1.84e-6 and q-values ≤ 0.05
CHROM	POS	SNP_ID	REF	ALT	Ann_SNP	SNP_description	Effect	Gene_ID	Amino_acid_change
chr03	6989789	chr03_6989789	T	G	ANN=G	intron_variant	MODIFIER	Ma03_g09460
chr03	9149022	chr03_9149022	G	A	ANN=A	5_prime_UTR_variant	MODIFIER	Ma03_g11780
chr03	9149076	chr03_9149076	A	G	ANN=G	5_prime_UTR_variant	MODIFIER	Ma03_g11780
chr03	9149101	chr03_9149101	A	G	ANN=G	5_prime_UTR_premature_start_codon_gain_variant	LOW	Ma03_g11780
chr03	9149108	chr03_9149108	G	A	ANN=A	5_prime_UTR_variant	MODIFIER	Ma03_g11780
chr03	9754001	chr03_9754001	G	C	ANN=C	missense_variant	MODERATE	Ma03_g12660	p.His83Asp
chr03	9754011	chr03_9754011	C	T	ANN=T	synonymous_variant	LOW	Ma03_g12660	p.Pro79Pro
chr03	10305590	chr03_10305590	A	T	ANN=T	upstream_gene_variant	MODIFIER	Ma03_g13310
chr03	10692040	chr03_10692040	C	T	ANN=T	intron_variant	MODIFIER	Ma03_g13580
chr03	11198135	chr03_11198135	G	C	ANN=C	missense_variant	MODERATE	Ma03_g14020	p.Gln223Glu
chr03	11198169	chr03_11198169	T	C	ANN=C	synonymous_variant	LOW	Ma03_g14020	p.Ser211Ser
chr03	11254045	chr03_11254045	A	G	ANN=G	synonymous_variant	LOW	Ma03_g14090	p.Lys693Lys
chr03	13115782	chr03_13115782	G	A	ANN=A	intron_variant	MODIFIER	Ma03_g14500
chr03	13115793	chr03_13115793	C	G	ANN=G	intron_variant	MODIFIER	Ma03_g14500
chr03	13346953	chr03_13346953	G	A	ANN=A	intergenic_region	MODIFIER	Ma03_g14530-Ma03_g14540
chr03	13347035	chr03_13347035	G	A	ANN=A	intergenic_region	MODIFIER	Ma03_g14530-Ma03_g14540
chr03	13347036	chr03_13347036	C	T	ANN=T	intergenic_region	MODIFIER	Ma03_g14530-Ma03_g14540
chr03	14800401	chr03_14800401	A	T	ANN=T	missense_variant	MODERATE	Ma03_g15020	p.Gln226Leu
chr03	14800413	chr03_14800413	C	T	ANN=T	missense_variant	MODERATE	Ma03_g15020	p.Thr230Met
chr03	14800497	chr03_14800497	C	T	ANN=T	missense_variant	MODERATE	Ma03_g15020	p.Thr258Met
chr03	15110523	chr03_15110523	A	G	ANN=G	downstream_gene_variant	MODIFIER	Ma03_g15310
chr03	15110536	chr03_15110536	A	G	ANN=G	downstream_gene_variant	MODIFIER	Ma03_g15310
chr03	15110553	chr03_15110553	C	T	ANN=T	downstream_gene_variant	MODIFIER	Ma03_g15310
chr03	17545341	chr03_17545341	A	C	ANN=C	upstream_gene_variant	MODIFIER	Ma03_g15960
chr03	17545360	chr03_17545360	A	G	ANN=G	upstream_gene_variant	MODIFIER	Ma03_g15960
chr03	17545361	chr03_17545361	T	C	ANN=C	upstream_gene_variant	MODIFIER	Ma03_g15960
chr03	17545362	chr03_17545362	T	A	ANN=A	upstream_gene_variant	MODIFIER	Ma03_g15960
chr03	17857961	chr03_17857961	C	T	ANN=T	intron_variant	MODIFIER	Ma03_g16130
chr03	17857966	chr03_17857966	G	A	ANN=A	intron_variant	MODIFIER	Ma03_g16130
chr03	17858009	chr03_17858009	C	A	ANN=A	intron_variant	MODIFIER	Ma03_g16130
chr03	17908329	chr03_17908329	A	G	ANN=G	intergenic_region	MODIFIER	Ma03_g16160-Ma03_g16170
chr03	18217480	chr03_18217480	C	T	ANN=T	downstream_gene_variant	MODIFIER	Ma03_g16200
chr03	19044984	chr03_19044984	A	T	ANN=T	synonymous_variant	LOW	Ma03_g16470	p.Ala1200Ala
chr03	22602825	chr03_22602825	C	A	ANN=A	intron_variant	MODIFIER	Ma03_g17360
chr03	22755473	chr03_22755473	G	T	ANN=T	intron_variant	MODIFIER	Ma03_g17440
chr03	22755506	chr03_22755506	A	G	ANN=G	intron_variant	MODIFIER	Ma03_g17440
chr03	24538797	chr03_24538797	A	G	ANN=G	upstream_gene_variant	MODIFIER	Ma03_g19120
chr03	24838773	chr03_24838773	G	C	ANN=C	upstream_gene_variant	MODIFIER	Ma03_g19540
chr03	29247703	chr03_29247703	A	G	ANN=G	downstream_gene_variant	MODIFIER	Ma03_g25110
chr06	1758900	chr06_1758900	A	C	ANN=C	upstream_gene_variant	MODIFIER	Ma06_g02230
chr09	35224995	chr09_35224995	A	C	ANN=C	missense_variant	MODERATE	Ma09_g23370	p.Glu2Ala
chr10	32429267	chr10_32429267	T	C	ANN=C	synonymous_variant	LOW	Ma10_g23570	p.Asp62Asp
chr10	32429274	chr10_32429274	T	G	ANN=G	missense_variant	MODERATE	Ma10_g23570	p.Ser65Ala
chr11	25332499	chr11_25332499	C	A	ANN=A	upstream_gene_variant	MODIFIER	Ma11_g21040
chrUn_random	22387	chrUn_random_22387	C	T	ANN=T	synonymous_variant	LOW	Ma00_g00020	p.Pro182Pro
chrUn_random	214150	chrUn_random_214150	T	C	ANN=C	intron_variant	MODIFIER	Ma00_g00210
chrUn_random	214240	chrUn_random_214240	C	T	ANN=T	intron_variant	MODIFIER	Ma00_g00210
q-value ≤ 0.1
chr03	8258533	chr03_8258533	G	A	ANN=A	upstream_gene_variant	MODIFIER	Ma03_g10930
chr03	10896765	chr03_10896765	G	A	ANN=A	synonymous_variant	LOW	Ma03_g13800	p.Asp1273Asp
chr03	10896824	chr03_10896824	A	G	ANN=G	missense_variant	MODERATE	Ma03_g13800	p.Ser1254Pro
chr03	14800411	chr03_14800411	G	T	ANN=T	missense_variant	MODERATE	Ma03_g15020	p.Gln229His
chr03	14858757	chr03_14858757	C	T	ANN=T	intron_variant	MODIFIER	Ma03_g15090
chr03	15110181	chr03_15110181	A	G	ANN=G	downstream_gene_variant	MODIFIER	Ma03_g15310
chr03	23374775	chr03_23374775	G	A	ANN=A	upstream_gene_variant	MODIFIER	Ma03_g17790
chr03	23919272	chr03_23919272	C	T	ANN=T	upstream_gene_variant	MODIFIER	Ma03_g18390
chr03	23919300	chr03_23919300	C	T	ANN=T	upstream_gene_variant	MODIFIER	Ma03_g18390
chr03	24822616	chr03_24822616	G	T	ANN=T	upstream_gene_variant	MODIFIER	Ma03_g19500
chr03	24838791	chr03_24838791	C	T	ANN=T	upstream_gene_variant	MODIFIER	Ma03_g19540
chr03	24838804	chr03_24838804	C	T	ANN=T	upstream_gene_variant	MODIFIER	Ma03_g19540
chr03	25763790	chr03_25763790	T	C	ANN=C	intron_variant	MODIFIER	Ma03_g20590
chr04	24170771	chr04_24170771	A	G	ANN=G	intron_variant	MODIFIER	Ma04_g21660
chr06	906220	chr06_906220	C	A	ANN=A	missense_variant	MODERATE	Ma06_g01100	p.Ala516Ser
chr09	35224986	chr09_35224986	T	C	ANN=C	5_prime_UTR_variant	MODIFIER	Ma09_g23370
chr10	24783251	chr10_24783251	T	C	ANN=C	intron_variant	MODIFIER	Ma10_g11170
chrUn_random	16990893	chrUn_random_16990893	T	C	ANN=C	upstream_gene_variant	MODIFIER	Ma00_g02250
chrUn_random	39383822	chrUn_random_39383822	G	A	ANN=A	intergenic_region	MODIFIER	Ma00_g04590-Ma00_g04600
